# Supplementary material for: Rhizosphere Microbiome Co-Occurrence Network Analysis across a Tomato Domestication Gradient
Source: Microorganisms. 2024 Aug 24;12(9):1756. doi: 10.3390/microorganisms12091756 (PMC11434442; doi:10.3390/microorganisms12091756)
Supplement: Supplementary file 1 [file microorganisms-12-01756-s001.zip]

Archive with 1 entries (1 files):
- microorganisms-3044132-supplementary.xlsx
