# Supplementary material for: Rhizosphere Microbiome Co-Occurrence Network Analysis across a Tomato Domestication Gradient
Source: Microorganisms. 2024 Aug 24;12(9):1756. doi: 10.3390/microorganisms12091756 (PMC11434442; doi:10.3390/microorganisms12091756)
Supplement: Supplementary file 1 [file microorganisms-12-01756-s001.zip › microorganisms-3044132-supplementary.xlsx]

## Sheet: Sheet1
Supplemental Table S1. Identified Keystone Taxa in Fertilized and Unfertilized soil
	Taxa	Fertilization Group
	Vicinamibacter silvestris	Unfertilized
	Stenotrophobacter roseus	Unfertilized
	Stenotrophobacter namibiensis	Unfertilized
	Stenotrophobacter terrae	Unfertilized
	Luteitalea pratensis	Unfertilized
	Nitrospira japonica	Unfertilized
	Nitrospira moscoviensis	Unfertilized
	Povalibacter uvarum	Unfertilized
	Steroidobacter denitrificans	Unfertilized
	Woeseia oceani	Unfertilized
	Pirellula staleyi	Unfertilized
	Planctomycetes bacterium Pla175	Unfertilized
	Chryseolinea serpens	Unfertilized
	Chryseolinea soli	Unfertilized
	Ohtaekwangia koreensis	Unfertilized
	Pseudarthrobacter sulfonivorans	Unfertilized
	Pseudarthrobacter sp. NIBRBAC000502772	Unfertilized
	Arthrobacter sp. QXT-31	Unfertilized
	Arthrobacter sp. KBS0702	Unfertilized
	Flavisolibacter ginsenosidimutans	Unfertilized
	Flavisolibacter tropicus	Unfertilized
	Bacillus oryzisoli	Unfertilized
	Metabacillus litoralis	Unfertilized
	Skermanella rosea	Unfertilized
	Skermanella mucosa	Unfertilized
	Sphingomonas daechungensis	Unfertilized
	Sphingomonas sp. AE3	Unfertilized
	Fimbriimonas ginsengisoli	Unfertilized
	Microvirga subterranea	Unfertilized
	Paenibacillus sp. JDR-2	Unfertilized
	Paenibacillus castaneae	Unfertilized
	Paenibacillus prosopidis	Unfertilized
	Chthoniobacter flavus	Unfertilized
	Nordella oligomobilis	Unfertilized
	Peribacillus muralis	Unfertilized
	[Brevibacterium] frigoritolerans	Unfertilized
	Peribacillus simplex	Unfertilized
	Bacillus megaterium	Unfertilized
	Aciditerrimonas ferrireducens	Unfertilized
	Aquihabitans daechungensis	Unfertilized
	Ilumatobacter fluminis	Unfertilized
	Tepidiforma bonchosmolovskayae	Unfertilized
	Anabaena cylindrica	Unfertilized
	Crinalium epipsammum	Unfertilized
	Planctomycetes bacterium Pla85_3_4	Unfertilized
	Thermostilla marina	Unfertilized
	Planctomycetales bacterium	Unfertilized
	Microlunatus phosphovorus	Unfertilized
	Microlunatus panaciterrae	Unfertilized
	Microlunatus ginsengisoli	Unfertilized
	Friedmanniella endophytica	Unfertilized
	Microlunatus aurantiacus	Unfertilized
	Gaiella occulta	Unfertilized
	Brevitalea deliciosa	Unfertilized
	Brevitalea aridisoli	Unfertilized
	Solirubrobacter soli	Unfertilized
	Terrimonas soli	Unfertilized
	Acidibacter ferrireducens	Unfertilized
	Candidatus Solibacter usitatus	Unfertilized
	Ammoniphilus resinae	Unfertilized
	Bacillus circulans	Unfertilized
	Rubrobacter spartanus	Unfertilized
	Rubrobacter radiotolerans	Unfertilized
	Rubrobacter xylanophilus	Unfertilized
	Daejeonella oryzae	Unfertilized
	Limisphaera ngatamarikiensis	Unfertilized
	Planctomycetes bacterium ETA_A8	Unfertilized
	Methyloceanibacter caenitepidi	Unfertilized
	Gemmatirosa kalamazoonesis	Unfertilized
	Roseisolibacter agri	Unfertilized
	Gemmatimonas aurantiaca	Unfertilized
	Microvirga zambiensis	Unfertilized
	Microvirga ossetica	Unfertilized
	Cohnella abietis	Unfertilized
	Gemmatimonas phototrophica	Unfertilized
	Microlunatus sp. KUDC0627	Unfertilized
	Steroidobacter agariperforans	Unfertilized
	Peribacillus asahii	Unfertilized
	Solirubrobacter ginsenosidimutans	Unfertilized
	Baekduia soli	Unfertilized
	Thioalkalivibrio sulfidiphilus	Unfertilized
	Neobacillus niacini	Unfertilized
	Bacillus sp. S3	Unfertilized
	Neobacillus mesonae	Unfertilized
	Burkholderiales bacterium GJ-E10	Unfertilized
	Microvirga brassicacearum	Unfertilized
	Arenimicrobium luteum	Unfertilized
	Adhaeribacter terreus	Unfertilized
	Fimbriiglobus ruber	Unfertilized
	Longimicrobium terrae	Unfertilized
	Acidimicrobium ferrooxidans	Unfertilized
	Sandaracinus amylolyticus	Unfertilized
	Stigmatella aurantiaca	Unfertilized
	Rhodoplanes sp. Z2-YC6860	Unfertilized
	Egibacter rhizosphaerae	Unfertilized
	Amaricoccus macauensis	Unfertilized
	Blastococcus saxobsidens	Unfertilized
	Georgfuchsia toluolica	Unfertilized
	Caldilinea aerophila	Unfertilized
	Bacillus sp. 1NLA3E	Unfertilized
	Zavarzinella formosa	Unfertilized
	Brevibacillus thermoruber	Unfertilized
	Acidothermus cellulolyticus	Unfertilized
	Haliangium tepidum	Unfertilized
	Planctomycetes bacterium Pan265	Unfertilized
	Planctomycetes bacterium Pan216	Unfertilized
	Planctomycetes bacterium Mal4	Unfertilized
	Labilithrix luteola	Unfertilized
	Loriellopsis cavernicola	Unfertilized
	Conexibacter woesei	Unfertilized
	Steroidobacter denitrificans	Fertilized
	Ilumatobacter fluminis	Fertilized
	Pseudarthrobacter sp. NIBRBAC000502772	Fertilized
	Aciditerrimonas ferrireducens	Fertilized
	Stenotrophobacter roseus	Fertilized
	Flavisolibacter tropicus	Fertilized
	Gemmatirosa kalamazoonesis	Fertilized
	Microlunatus ginsengisoli	Fertilized
	Arthrobacter sp. PGP41	Fertilized
	Nitrospira japonica	Fertilized
	Chryseolinea soli	Fertilized
	Chthoniobacter flavus	Fertilized
	Arthrobacter sp. YN	Fertilized
	Arthrobacter pascens	Fertilized
	Gaiella occulta	Fertilized
	Stenotrophobacter namibiensis	Fertilized
	Chryseolinea serpens	Fertilized
	Arthrobacter sp. FB24	Fertilized
	Candidatus Saccharibacteria bacterium oral taxon 955	Fertilized
	Arthrobacter alpinus	Fertilized
	Povalibacter uvarum	Fertilized
	Skermanella rosea	Fertilized
	Rubrobacter xylanophilus	Fertilized
	Nordella oligomobilis	Fertilized
	Vicinamibacter silvestris	Fertilized
	Planctomycetes bacterium Pla175	Fertilized
	Limisphaera ngatamarikiensis	Fertilized
	Luteitalea pratensis	Fertilized
	Sphingomonas sediminicola	Fertilized
	Microvirga subterranea	Fertilized
	Woeseia oceani	Fertilized
	Sphingomonas daechungensis	Fertilized
	Thermostilla marina	Fertilized
	Candidatus Solibacter usitatus	Fertilized
	Rubrobacter radiotolerans	Fertilized
	Bacillus megaterium	Fertilized
	Ohtaekwangia koreensis	Fertilized
	Brevitalea deliciosa	Fertilized
	Bacillus oryzisoli	Fertilized
	Microlunatus panaciterrae	Fertilized
	Steroidobacter agariperforans	Fertilized
	Pseudarthrobacter sp. NIBRBAC000502771	Fertilized
	Planctomycetales bacterium	Fertilized
	Stenotrophobacter terrae	Fertilized
	Arthrobacter crystallopoietes	Fertilized
	Arthrobacter sp. UKPF54-2	Fertilized
	Planctomycetes bacterium Mal4	Fertilized
	Caldilinea aerophila	Fertilized
	Brevitalea aridisoli	Fertilized
	Methyloceanibacter caenitepidi	Fertilized
	Litorilinea aerophila	Fertilized
	Paenibacillus sp. JDR-2	Fertilized
	Planctomycetes bacterium Pla85_3_4	Fertilized
	Haliangium tepidum	Fertilized
	Rubrobacter spartanus	Fertilized
	Planctomycetes bacterium ETA_A8	Fertilized
	Skermanella aerolata	Fertilized
	Paenibacillus castaneae	Fertilized
	Metabacillus litoralis	Fertilized
	Arthrobacter sp. Rue61a	Fertilized
	Bacillus circulans	Fertilized
	Bacillus sp. S3	Fertilized
	Arthrobacter sp. 24S4-2	Fertilized
	[Brevibacterium] frigoritolerans	Fertilized
	Gemmatimonas phototrophica	Fertilized
	Microlunatus sp. KUDC0627	Fertilized
	Paraflavitalea soli	Fertilized
	Neobacillus niacini	Fertilized
	Pseudarthrobacter phenanthrenivorans	Fertilized
	Cohnella abietis	Fertilized
	Acidibacter ferrireducens	Fertilized
	Tepidiforma bonchosmolovskayae	Fertilized
	Microvirga zambiensis	Fertilized
	Brevibacillus thermoruber	Fertilized
	Nocardioides alpinus	Fertilized
	Adhaeribacter terreus	Fertilized
	Paenibacillus prosopidis	Fertilized
	Daejeonella oryzae	Fertilized
	Burkholderiales bacterium GJ-E10	Fertilized
	Devosia ginsengisoli	Fertilized
	Skermanella mucosa	Fertilized
	Peribacillus simplex	Fertilized
	Bacillus sp. 1NLA3E	Fertilized
	Nitrospira moscoviensis	Fertilized
